# Supplementary material for: Tuberculosis-Associated Hemophagocytic Lymphohistiocytosis: A Review of Current Literature
Source: J Clin Med. 2023 Aug 18;12(16):5366. doi: 10.3390/jcm12165366 (PMC10455670; doi:10.3390/jcm12165366)
Supplement: Supplementary file 1 [file jcm-12-05366-s001.zip]

Archive with 1 entries (1 files):
- jcm-2526568-supplementary.pdf
